# Supplementary material for: Agreement of total corneal power between 2 swept-source optical coherence tomography and Scheimpflug tomography in normal and keratoconic patients
Source: PLoS One. 2022 May 24;17(5):e0268856. doi: 10.1371/journal.pone.0268856 (PMC9129016; doi:10.1371/journal.pone.0268856)
Supplement: S1 Data — (XLSX) [file pone.0268856.s001.xlsx]

## Sheet: total n=134
Case no.		History							Amlers-K	IOLMaster 1																		10.IOL		IOLMaster 2																		10.IOL
KC=2	Side	Sex	Age (yr)		UCVA	MR	MR		KC staging	1.Ant K	2.Ant Astig				3.Post K	4. Post astig				5.Total corneal power	6.Total astig				7.ACD (mm)	8.WTW (mm)	9.CCT	ant k		1.Ant K	2.Ant Astig				3.Post K	4. Post astig				5.Total corneal power	6.Total astig				7.ACD (mm)	8.WTW (mm)	9.CCT	ant k
Normal=1	RE 0, LE 1	M=0, F=1		UCVA	logmar	sphere	Cylinder	MRSE	1,2,3,4	(Kmean)	Mag	Axis	J0	J45	(Kmean)	Mag	Axis	J0	J45	(Kmean)	Mag	Axis	J0	J45	Ext			SRK/T	Barrett	(Kmean)	Mag	Axis	J0	J45	(Kmean)	Mag	Axis	J0	J45	(Kmean)	Mag	Axis	J0	J45	Ext			SRK/T	Barrett
2001	0	0	29	20	1.30103	-4.37	-2	-5.37	1	44.66	-2.71	80	-1.27328	0.463437	-5.97	-0.48	173	0.232871	-0.0580613	44.69	-2.6	79	-1.20534	0.486989	4.05	12.6	504	12	12	44.66	-2.71	82	-1.30251	0.373489	-5.96	-0.47	178	0.234428	-0.0163928	44.71	-2.62	81	-1.24588	0.404812	4.04	12.6	505	12	12
2002	0	0	35	60	1.77815	-10.25	-8.5	-14.5	2	54.36	-8.76	170	4.11585	-1.49805	-7.65	-0.95	80	-0.446354	0.16246	54.02	-9.02	170	4.23801	-1.54251	3.64	11.4	450	-2	0	54.47	-8.1	173	3.9297	-0.979784	-7.62	-0.91	81	-0.432731	0.140603	54.18	-8.1	81	-3.85178	1.25152	3.64	10.9	452	-2.5	-0.5
2003	0	0	23	2	0.30103	-9	-5.75	-12	2	51.3	-8.46	19	3.33329	2.60425	-7.25	-1.21	109	-0.476747	-0.372475	50.95	-8.42	19	3.31753	2.59193	4.08	12.9	472	1	2	50.7	-7.6	24	2.5427	2.82395	-7.14	-1.22	115	-0.3921	-0.467287	50.38	-7.43	24	2.48582	2.76078	4.06	12.8	473	2	3.5
2004	0	1	24	1	0	-1.5	-1	-2	1	47	-1.13	23	0.392482	0.406427	-6.48	-0.33	107	-0.136791	-0.0922668	46.84	-0.97	25	0.311752	0.371532	3.85	12	529	19	18.5	47.22	-1.18	24	0.394787	0.438455	-6.54	-0.34	112	-0.122288	-0.118092	47.04	-1.01	25	0.324608	0.386852	3.84	12	527	18.5	18
2005	0	1	36	2	0.30103	-6	-7.5	-9.75	3	56.49	-8.7	12	3.97392	1.7693	-7.76	-1.09	104	-0.481206	-0.255862	56.33	-8.81	12	4.02417	1.79167	3.41	11.5	416	9	7.5	56.49	-8.75	9	4.16087	1.35195	-7.72	-1.11	101	-0.514587	-0.207907	56.38	-8.85	8	4.25358	1.2197	3.43	11.3	417	9	7
2006	0	0	31	30	1.47712	-4.75	-4.25	-7	1	47.63	-4.88	0	2.44	0	-6.49	-0.99	91	-0.494698	-0.0172753	47.54	-4.56	0	2.28	0	3.97	12.3	487	11.5	10.5	47.77	-5.11	1	2.55344	0.0891682	-6.55	-1.06	93	-0.527097	-0.0554001	47.64	-4.76	1	2.37855	0.0830608	3.95	12.4	488	11.5	10.5
2007	1	0	28	1.25	0.09691	0.12	-4.5	-2.12	1	45.12	-6.6	175	3.24987	-0.573039	-6.14	-0.97	86	-0.48028	0.067499	45.03	-6.53	175	3.2154	-0.566961	3.61	12.1	457	17.5	17	45.14	-6.83	175	3.36312	-0.593009	-6.16	-1.13	84	-0.552653	0.11747	45.03	-6.63	175	3.26464	-0.575644	3.6	12	442	17.5	17
2008	1	0	31	10	1	-4.25	-1.5	-5	1	46.77	-1.95	6	0.953694	0.202714	-6.27	-0.3	94	-0.14854	-0.020876	46.78	-1.93	7	0.936335	0.233455	3.75	12.4	481	15.5	14.5	46.78	-1.91	6	0.934131	0.198556	-6.16	-0.24	86	-0.118832	0.0167008	46.9	-1.94	7	0.941187	0.234664	3.75	12.3	485	15.5	14.5
2009	1	0	27	4	0.60206	-6.25	-2.25	-7.5	1	46.38	-2.63	155	0.845266	-1.00735	-6.26	-0.57	61	-0.151027	0.241694	46.35	-2.42	155	0.777773	-0.926914	3.57	11.8	490	12.5	12	46.34	-2.53	152	0.707379	-1.04873	-6.24	-0.48	60	-0.12	0.207846	46.32	-2.4	153	0.705342	-0.97082	3.56	11.9	489	13	12
2010	0	1	35	4	0.60206	-2.25	-2.5	-3.5	1	42.9	-3.82	57	-0.776867	1.74487	-5.59	-0.75	145	0.128258	-0.352385	43.07	-3.59	57	-0.730092	1.63981	3.68	11.6	524	17	17	43.04	-3.86	56	-0.722991	1.78946	-5.68	-0.81	139	0.0563651	-0.401059	43.14	-3.62	58	-0.793452	1.62682	3.66	12.2	518	17	16.5
2011	1	0	19	1	0	-2.5	-2.75	-4	1	45.31	-2.5	177	1.24315	-0.130661	-6.19	-0.4	77	-0.179759	0.0876742	45.2	-2.46	179	1.22925	-0.0429264	3.24	12.1	480	21.5	21.5	45.44	-2.99	178	1.49136	-0.104286	-6.16	-0.5	82	-0.240315	0.0689093	45.38	-2.91	179	1.45411	-0.0507788	3.24	12.1	486	21.5	21
2012	0	1	57	3.15	0.498311	-1.75	-1	-2.25	1	43.79	-1.99	40	0.17278	0.979884	-5.72	-0.36	131	-0.0250512	-0.178248	43.95	-1.9	39	0.197516	0.92924	3.07	12.3	494	16	16	43.67	-1.92	31	0.450693	0.84763	-5.77	-0.41	123	-0.083381	-0.187277	43.76	-1.78	30	0.445	0.770763	3.07	12.3	482	16.5	16
2013	0	1	19	10	1	-7.25	-1.5	-8	1	45.74	-2.1	102	-0.959223	-0.427073	-6.24	-0.17	3	0.0845344	0.00888492	45.65	-2.23	103	-1.00216	-0.488784	3.68	12	526	12	11.5	45.83	-2.39	100	-1.12293	-0.408714	-6.23	-0.33	175	0.162493	-0.0286519	45.76	-2.43	101	-1.12653	-0.455147	3.62	12	526	12	11
2014	0	0	35	6.25	0.79588	-6	-9	-10.5	2	51.8	-12	3	5.96713	0.627171	-7.42	-1.79	92	-0.89282	-0.062432	51.36	-11	3	5.46987	0.574907	3.47	12.8	483	3	3	52.81	-15	2	7.48173	0.523174	-7.45	-2.15	93	-1.06911	-0.112368	52.48	-15	2	7.48173	0.523174	3.49	12.8	484	0.5	2.5
2015	0	1	30	60	1.77815	-5.5	-3.75	-7.5	1	46.15	-4.18	178	2.08491	-0.145791	-6.22	-0.73	91	-0.364778	-0.0127383	46.14	-4.03	177	2.00396	-0.210625	3.96	12.1	520	14.5	14	46.91	-4.82	178	2.40413	-0.168113	-6.25	-0.81	90	-0.405	4.96185e-17	46.98	-4.68	177	2.32718	-0.244597	3.99	12	514	14	13
2016	0	0	25	8	0.90309	-7.75	-6.25	-11	3	55.51	-7.78	3	3.86869	0.406616	-7.71	-1.02	93	-0.507206	-0.0533095	55.28	-7.84	3	3.89853	0.409752	3.89	12.3	428	1.5	3.5	55.47	-7.23	0	3.615	0	-7.7	-0.96	89	-0.479708	0.0167518	55.24	-7.27	0	3.635	0	3.89	11.5	430	1.5	3.5
2017	1	1	32	4	0.60206	-6.25	-2.75	-7.75	1	45.64	-2.92	177	1.452	-0.152612	-6.23	-0.54	81	-0.256785	0.0834346	45.55	-2.79	179	1.39415	-0.0486848	3.93	12.5	489	12	11.5	45.96	-3.19	175	1.57077	-0.276969	-6.22	-0.47	74	-0.199291	0.124531	45.92	-3.2	176	1.58443	-0.222677	3.92	12.7	496	11.5	11
2018	1	0	42	30	1.47712	-8.75	-0.75	-9.25	2	48.91	-4.5	103	-2.02229	-0.986335	-6.68	-0.35	30	0.0875	0.151554	48.79	-4.84	103	-2.17508	-1.06086	3.56	12	497	12	10	48.31	-4.66	105	-2.01784	-1.165	-6.52	-0.56	27	0.16458	0.226525	48.28	-4.8	103	-2.15711	-1.05209	3.54	12.6	500	12.5	11
2019	0	0	27	2	0.30103	-2.75	-1.5	-3.5	1	45.41	-0.32	17	0.132646	0.0894709	-6.24	-0.11	114	-0.0368022	-0.040873	45.27	-0.25	14	0.110368	0.0586839	4.08	12.7	489	13	12.5	45.27	-0.5	17	0.207259	0.139798	-6.2	-0.18	125	-0.0307818	-0.0845723	45.15	-0.44	11	0.20398	0.0824135	4.08	12.7	492	13	13
2020	1	0	25	30	1.47712	-12.5	-3.25	-14.25	3	55.82	-5.73	178	2.85802	-0.199852	-7.85	-0.92	82	-0.44218	0.126793	55.49	-5.62	179	2.80829	-0.0980676	4.02	12.4	452	-10	-5.5	55.7	-6.23	2	3.10741	0.217291	-7.94	-0.95	91	-0.474711	-0.0165773	55.37	-6.14	3	3.05318	0.320902	4.08	11.4	449	-10	-5.5
2021	0	0	24	2.5	0.39794	-3.5	-2.75	-5	1	41.67	-3.35	175	1.64955	-0.290861	-5.69	-0.43	88	-0.214476	0.0149976	41.58	-3.38	175	1.66433	-0.293465	3.01	11.6	526	16.5	16.5	41.62	-3.19	173	1.54762	-0.385865	-5.72	-0.59	93	-0.293384	-0.0308359	41.49	-3.07	171	1.45987	-0.474341	3.01	11.6	531	17	16.5
2022	1	0	23	6.25	0.79588	-0.25	-8.25	-4.5	1	47.16	-10	166	4.41474	-2.34736	-6.43	-1.66	74	-0.70388	0.439833	47.08	-10	166	4.41474	-2.34736	3.76	8.8	509	15	14.5	47.17	-10	165	4.33013	-2.5	-6.44	-1.67	72	-0.675529	0.490801	47.04	-10	165	4.33013	-2.5	3.77	7.7	505	15	/
2023	0	0	21	4	0.60206	-7.25	-4.5	-9.5	1	45.88	-5.52	4	2.73314	0.384118	-5.96	-0.71	94	-0.351545	-0.0494065	46.1	-5.57	4	2.7579	0.387597	3.81	12.1	523	10.5	10	45.91	-5.57	3	2.76974	0.291112	-6.04	-0.86	92	-0.428953	-0.0299953	46.05	-5.47	3	2.72002	0.285885	3.81	12.3	518	10.5	10
2024	0	1	49	5	0.69897	-1	-2.75	-2.5	2	49.17	-4.62	178	2.30437	-0.161137	-6.87	-0.81	89	-0.404753	0.0141343	48.91	-4.45	177	2.21281	-0.232576	3.6	11.7	486	17	16	49.19	-4.38	175	2.15673	-0.38029	-6.85	-0.87	91	-0.434735	-0.0151813	48.96	-4.14	174	2.02477	-0.430377	3.6	11.8	487	17	16
2025	0	1	25	6.25	0.79588	1	-6.75	-2.5	1	44.8	-5.72	2	2.85303	0.199504	-5.87	-0.67	87	-0.333165	0.035017	44.94	-5.83	2	2.9079	0.20334	3.6	12.2	456	18.5	18	44.92	-5.92	1	2.9582	0.103303	-5.93	-0.86	89	-0.429738	0.0150068	45.01	-5.88	1	2.93821	0.102605	3.61	12.2	456	18.5	18
2026	0	1	32	2.5	0.39794	-2.75	-3.62	-4.5	1	45.36	-4.22	10	1.98275	0.721663	-6.29	-0.72	98	-0.346054	-0.0992294	45.15	-4.08	10	1.91697	0.697721	3.82	11.8	468	15	14.5	45.62	-4.33	9	2.05904	0.669022	-6.32	-0.53	103	-0.23818	-0.116168	45.42	-4.41	8	2.11958	0.60778	3.82	12	467	15	14
2027	1	0	26	0.8	-0.09691	-0.5	-0.37	-0.62	1	44.12	-1.08	169	0.500679	-0.202288	-5.98	-0.28	78	-0.127896	0.0569431	44.06	-0.95	169	0.440412	-0.177938	3.91	12.4	488	18	18	44.11	-1.25	174	0.611342	-0.129945	-5.97	-0.39	73	-0.161662	0.109043	44.06	-1.06	177	0.527097	-0.0554001	3.92	12.5	489	18	18
2028	1	1	25	20	1.30103	0	-4.37	-2.12	1	43.85	-5.76	143	0.793836	-2.76843	-6.07	-0.89	53	-0.122659	0.427761	43.67	-5.66	143	0.780054	-2.72037	3.77	12.8	515	17	16.5	43.9	-5.4	143	0.744221	-2.59541	-6.02	-0.97	60	-0.2425	0.420022	43.78	-5.2	142	0.628997	-2.52277	3.77	12.6	517	17	16.5
2029	1	0	29	2.5	0.39794	-0.87	-5	-3.37	1	46.32	-6.46	164	2.7392	-1.71164	-6.37	-1.03	75	-0.446003	0.2575	46.18	-6.32	163	2.61976	-1.76705	3.39	12.6	497	17.5	17	46.16	-6.22	166	2.74597	-1.46006	-6.38	-0.99	76	-0.437059	0.232388	45.99	-6.08	166	2.68416	-1.42719	3.42	12.7	503	18	17
2030	0	0	19	8	0.90309	-3.87	-4.25	-6	2	52.72	-7.63	75	-3.30389	1.9075	-7.56	-0.78	164	0.330739	-0.206669	52.27	-7.9	75	-3.4208	1.975	4.06	12.4	520	10	8	52.29	-8.32	70	-3.18674	2.674	-7.46	-0.95	159	0.352994	-0.317837	51.89	-8.52	70	-3.26335	2.73828	4.05	12.4	533	11	8.5
2031	0	1	27	10	1	-5	-0.5	-5.25	1	43.59	-1.36	176	0.673382	-0.0946377	-6.08	-0.29	90	-0.145	1.77647e-17	43.37	-1.26	175	0.620429	-0.109398	3.32	11.4	546	13.5	13.5	43.4	-1.33	175	0.654897	-0.115476	-6.04	-0.26	98	-0.124964	-0.0358329	43.2	1.28	173	-0.620989	0.15483	3.33	11.5	543	14	13.5
2032	1	0	30	2.5	0.39794	-2.5	-1.5	-3.25	1	45.97	-3.17	149	0.744112	-1.39947	-6.37	-0.56	66	-0.187357	0.208081	45.78	-3.06	148	0.670708	-1.37515	3.82	12.1	523	14.5	14	46.17	-2.9	147	0.589768	-1.32464	-6.36	-0.53	63	-0.155763	0.21439	46.02	-2.78	146	0.520703	-1.28879	3.83	12.1	526	14.5	13.5
2033	0	0	24	1.25	0.09691	-1	-2.25	-2.12	1	46.08	-2.79	158	1.00348	-0.969048	-6.35	-0.37	68	-0.133078	0.128512	45.94	-2.81	158	1.01067	-0.975995	3.68	11.8	574	18	17	46.06	-2.7	159	1.00325	-0.903326	-6.35	-0.31	66	-0.103715	0.115187	45.91	-2.77	159	1.02926	-0.926746	3.67	11.8	573	18	17.5
2034	1	1	35	30	1.47712	-8.25	-3.37	-9.87	1	47.87	-5.59	107	-2.31716	-1.56294	-6.56	-0.89	20	0.34089	0.28604	47.73	-5.46	107	-2.26327	-1.5266	3.51	11.6	466	9	7.5	47.73	-5.59	107	-2.31716	-1.56294	-6.52	-0.88	23	0.30565	0.31651	47.62	-5.5	106	-2.33213	-1.45728	3.51	11.5	464	9	7.5
1001	0	1	27	1.6	0.20412	-0.75	0	-0.75		43.02	-0.91	169	0.421869	-0.170446	-5.74	-0.26	91	-0.129921	-0.00453693	43.06	-0.81	166	0.357594	-0.190136	3.32	12	546	20.5	20.5	42.99	-0.78	167	0.35053	-0.170965	-5.76	-0.25	105	-0.108253	-0.0625	43.01	-0.77	159	0.286111	-0.257615	3.3	12.1	545	20.5	20.5
1002	0	1	50	1	0	1.5	0	1.5		46.2	-1.03	173	0.499702	-0.12459	-5.95	-0.28	99	-0.133148	-0.0432624	46.47	-0.95	168	0.433934	-0.1932	2.98	12.1	546	25	25	46.2	-1	172	0.480631	-0.137819	-6	-0.32	96	-0.156504	-0.0332659	46.42	-0.87	167	0.390975	-0.190691	2.98	12	549	25	25
1003	0	0	38	1	0	0	0	0		39.97	-0.87	168	0.397392	-0.17693	-5.3	-0.17	89	-0.0849482	0.00296646	40.04	-0.84	166	0.370838	-0.197178	3.5	12.8	536	19	19.5	39.95	-1.08	165	0.467654	-0.27	-5.32	-0.23	92	-0.11472	-0.00802199	39.99	-1.04	162	0.420689	-0.305648	3.52	12.8	532	19	19.5
1004	0	1	31	1.25	0.09691	0.25	0	0.25		43.55	-0.8	175	0.393923	-0.0694593	-5.86	-0.17	87	-0.0845344	0.00888492	43.54	-0.73	175	0.359455	-0.0633816	3.43	12.6	541	20.5	20.5	43.58	-0.79	178	0.394038	-0.0275538	-5.89	-0.19	109	-0.074861	-0.0584878	43.55	-0.77	173	0.373564	-0.0931399	3.43	12.5	539	20.5	20.5
1005	0	1	25	60	1.77815	-7.75	-0.75	-8.25		44.67	-1.69	177	0.840371	-0.0883266	-5.99	-0.18	85	-0.0886327	0.0156283	44.69	-1.75	177	0.870207	-0.0914624	3.5	11.4	531	11	11	44.75	-1.2	173	0.582177	-0.145153	-5.95	-0.15	90	-0.075	9.18861e-18	44.82	-1.22	172	0.58637	-0.168139	3.5	11.3	529	11	11
1006	0	1	50	1	0	1	-0.5	0.75		43.77	-0.45	32	0.0986335	0.202229	-5.95	-0.22	103	-0.0988673	-0.0482208	43.7	-0.37	42	0.0193378	0.183987	2.87	11.8	504	24	24	43.91	-0.62	38	0.0749958	0.300792	-5.98	-0.41	106	-0.17385	-0.108633	43.81	-0.49	55	-0.0837949	0.230225	2.86	11.8	504	24	23.5
1007	0	1	43	1	0	-0.5	0	-0.5		43.24	-1.25	168	0.570966	-0.25421	-5.85	-0.33	74	-0.139928	0.0874367	43.21	-1.1	169	0.509951	-0.206034	3.45	11.6	541	19.5	19	43.19	-1.23	167	0.552758	-0.269598	-5.9	-0.26	96	-0.127159	-0.0270285	43.1	-1.21	163	0.501568	-0.338312	3.46	11.7	547	19.5	19
1008	0	1	38	3.15	0.498311	-1.75	0	-1.75		45.41	-1.5	174	0.733611	-0.155934	-6.09	-0.27	83	-0.13099	0.0326595	45.43	-1.44	174	0.704266	-0.149696	3.99	12.1	575	17	17	45.26	-1.57	177	0.7807	-0.0820548	-6.06	-0.34	85	-0.167417	0.0295202	45.3	-1.44	177	0.716056	-0.0752605	4.01	12.2	574	17.5	17
1009	0	1	50	0.8	-0.09691	-0.25	-0.75	-0.75		43.82	-0.49	173	0.237722	-0.0592709	-5.93	0	0	0	0	43.78	-0.56	173	0.271683	-0.0677381	2.58	12	582	22	22	43.92	-0.35	160	0.134058	-0.112488	-5.87	-0.08	48	-0.00418114	0.0397809	43.97	-0.35	165	0.151554	-0.0875	2.59	11.8	585	22	22
1010	0	1	32	1	0	-0.25	0	-0.25		44.97	-0.7	10	0.328892	0.119707	-5.93	-0.16	104	-0.0706358	-0.0375577	45.07	-0.64	10	0.300702	0.109446	3.1	12.2	447	22	22	44.92	-0.8	0	0.4	0	-5.94	-0.12	94	-0.0594161	-0.00835039	45	-0.79	179	0.394759	-0.0137853	3.1	12.6	445	22.5	22.5
1011	0	1	28	1	0	-0.5	0	-0.5		44.12	-0.81	165	0.35074	-0.2025	-5.97	-0.08	116	-0.0246265	-0.0315204	44.07	-0.92	163	0.381357	-0.257229	2.87	11.6	512	24	24	44.15	-0.96	171	0.456507	-0.148328	-6.02	-0.22	97	-0.106733	-0.0266114	44.06	-0.91	167	0.408951	-0.199459	2.87	11.8	513	24	23.5
1012	0	0	39	2.5	0.39794	-1.75	-0.5	-2		42.26	-1.58	176	0.782312	-0.109947	-5.58	-0.29	93	-0.144206	-0.0151566	42.35	-1.52	175	0.748454	-0.131973	3.73	12	498	18	18.5	42.3	-1.74	175	0.856783	-0.151074	-5.59	-0.31	89	-0.154906	0.00540942	42.39	-1.67	174	0.816753	-0.173606	3.71	12.1	497	18	18
1013	0	1	33	20	1.30103	-8.5	-1	-9		43.41	-1.28	9	0.608676	0.197771	-5.81	-0.32	102	-0.146167	-0.0650779	43.44	-1.14	9	0.542102	0.17614	3.12	11.5	569	9	9	43.39	-1.36	13	0.61118	0.298092	-5.83	-0.32	103	-0.143807	-0.0701394	43.4	-1.23	13	0.552758	0.269598	3.1	11.5	570	9	9
1014	0	1	34	1.25	0.09691	-1.25	-0.25	-1.5		45.12	-1.55	179	0.774528	-0.0270471	-6.09	-0.16	94	-0.0792214	-0.0111338	45.11	-1.61	179	0.80451	-0.0280941	3.54	11.7	554	20.5	20.5	45.17	-1.64	176	0.81202	-0.114122	-6.12	-0.18	83	-0.0873266	0.021773	45.13	-1.68	177	0.835398	-0.0878039	3.54	11.8	555	20.5	20.5
1015	0	1	52	2	0.30103	1.25	-2	0.25		45.03	-2.94	175	1.44767	-0.255263	-5.92	-0.33	92	-0.164598	-0.0115098	45.03	-3.02	175	1.48706	-0.262209	3.01	12.2	518	22	22	45.16	-3.19	174	1.56015	-0.331619	-5.94	-0.35	91	-0.174893	-0.00610741	45.28	-3.29	173	1.59614	-0.397962	3.02	12.2	517	22	22
1016	0	1	40	1	0	-0.5	-0.75	-1		45.15	-1.05	155	0.337463	-0.402173	-6.06	-0.12	64	-0.0369397	0.0472806	45.16	-1.07	156	0.357985	-0.397582	3.77	12.5	477	20	20	45.15	-1.29	160	0.494099	-0.414598	-6.01	-0.18	53	-0.0248074	0.0865136	45.21	-1.33	162	0.537996	-0.390877	3.77	12.4	480	20	20
1017	0	0	27	36	1.5563	-8	-1.5	-8.75		44.65	-1.53	167	0.687577	-0.335354	-5.86	-0.2	104	-0.0882948	-0.0469472	44.8	-1.64	164	0.695399	-0.434534	3.63	11	551	12	11.5	44.71	-2.16	166	0.953583	-0.507029	-5.91	-0.26	88	-0.129683	0.00906834	44.83	-2.21	165	0.956958	-0.5525	3.62	12.1	556	12	12
1018	0	1	43	1.6	0.20412	-2	-0.5	-2.25		43.07	-1.61	166	0.710773	-0.377925	-5.87	-0.18	97	-0.0873266	-0.021773	42.99	-1.71	164	0.725081	-0.453081	3.02	11.6	524	20.5	20.5	43.01	-1.41	176	0.698139	-0.098117	-5.9	-0.24	100	-0.112763	-0.0410424	42.88	-1.4	174	0.684703	-0.145538	3.02	11.7	522	20.5	20.5
1019	0	1	24	1	0	-1.25	0	-1.25		42.42	-0.51	165	0.220836	-0.1275	-5.78	-0.12	77	-0.0539276	0.0263023	42.34	-0.46	164	0.195051	-0.121881	3.8	12.1	561	20	20	42.4	-0.29	172	0.139383	-0.0399674	-5.76	0	0	0	0	42.34	-0.33	172	0.158608	-0.0454802	3.79	12.2	566	20	20
1020	0	1	27	1	0	-1.5	0	-1.5		41.27	-0.81	169	0.375509	-0.151716	-5.58	-0.38	86	-0.188151	0.0264429	41.23	-0.56	164	0.237453	-0.148377	3.32	12.8	541	20.5	20.5	41.19	-1.22172	172	0.587196	-0.168376	-5.56	-0.47	93	-0.233713	-0.0245642	41.15	-0.98	166	0.432644	-0.230041	3.38	12.8	538	20.5	20.5
1021	0	1	25	4	0.60206	-1.5	-1.25	-2.25		44.93	-1.54	177	0.765782	-0.0804869	-6.14	-0.16	84	-0.0782518	0.0166329	44.83	-1.59	177	0.790645	-0.0831001	3.32	11.7	519	21.5	21.5	44.93	-1.72	175	0.846935	-0.149337	-6.11	-0.21	81	-0.0998609	0.0324468	44.86	-1.75	176	0.866485	-0.121776	3.37	11.7	522	21.5	21.5
1022	0	1	46	1	0	1	-0.25	1		43.45	-0.41	160	0.157039	-0.131771	-5.84	-0.22	75	-0.0952628	0.055	43.33	-0.25	156	0.0836413	-0.0928931	2.94	12.5	523	23	23	43.45	-0.32	168	0.146167	-0.0650779	-5.83	-0.2	69	-0.0743145	0.0669131	43.46	-0.19	177	0.0944796	-0.0099302	2.94	12.7	521	23	23
1023	0	1	53	5	0.69897	-3.25	0	-3.25		45.34	-0.68	161	0.267924	-0.209325	-6.24	-0.18	74	-0.0763243	0.0476927	45.2	-0.59	160	0.225983	-0.189622	3.73	10.9	546	17	16	45.37	-0.73	161	0.287624	-0.224716	-6.26	-0.22	67	-0.0764124	0.0791274	45.22	-0.62	162	0.250795	-0.182213	3.74	10.7	548	16.5	16
1024	0	1	47	3.15	0.498311	-1.5	0	-1.5		43.65	-0.31	166	0.136857	-0.0727681	-5.95	-0.21	75	-0.0909327	0.0525	43.57	-0.15	166	0.0662211	-0.0352104	3.66	11.8	525	17.5	17.5	43.71	-0.36	165	0.155885	-0.09	-5.98	-0.17	83	-0.0824751	0.0205634	43.6	-0.26	160	0.0995858	-0.0835624	3.68	12	530	17.5	17.5
1025	0	0	31	5	0.69897	-2	-0.75	-2.5		43.99	-1.18	172	0.567144	-0.162626	-5.9	-0.14	84	-0.0684703	0.0145538	44.01	-1.21	173	0.587029	-0.146363	3.81	12.3	544	16	15.5	44.05	-0.67	173	0.325049	-0.0810438	-5.86	-0.13	86	-0.0643674	0.00904625	44.12	-0.64	172	0.307604	-0.088204	3.79	12.5	546	15.5	15.5
1026	0	1	39	1.25	0.09691	-1.75	-0.5	-2		46.08	-0.51	140	0.0442803	-0.251126	-6.14	-0.07	71	-0.0275804	0.0215482	46.13	-0.53	137	0.0184855	-0.264354	3.26	11.7	489	21.5	21.5	45.96	-0.24	150	0.06	-0.103923	-6.1	-0.19	96	-0.092924	-0.0197516	46.03	-0.28	130	-0.0243107	-0.137873	3.25	11.6	496	21.5	21.5
1027	0	1	32	3.15	0.498311	-1	-0.5	-1.25		44.4	-1.26	157	0.437635	-0.453184	-6.03	-0.2	82	-0.0961262	0.0275637	44.33	-1.27	155	0.40817	-0.486438	3.54	12.2	520	18	18	44.24	-1.51	158	0.543102	-0.524467	-5.97	-0.22	77	-0.0988673	0.0482208	44.22	-1.51	157	0.524467	-0.543102	3.55	12.5	519	18.5	18
1028	0	1	33	2	0.30103	-2	0	-2		45.03	-1.39	179	0.694577	-0.0242552	-6.13	-0.34	91	-0.169896	-0.00593291	44.96	-1.23	178	0.613502	-0.0429002	3.64	11.8	530	18.5	18	45.38	-0.91	161	0.358545	-0.280126	-6.14	-0.28	75	-0.121244	0.07	45.34	-0.76	160	0.291097	-0.244259	3.64	11.7	537	18	17.5
1029	0	1	57	5	0.69897	3	-0.5	2.75		44.9	-0.47	6	0.229865	0.0488592	-5.98	-0.25	104	-0.110368	-0.0586839	44.96	-0.3	180	0.15	-3.67545e-17	3.05	11.9	541	22	22	44.89	-0.82	1	0.40975	0.0143088	-5.95	-0.31	93	-0.154151	-0.0162019	44.99	-0.62	1	0.309811	0.0108188	3.06	12	538	22	22
1030	0	1	63	1.5	0.176091	-0.25	0	-0.25		43.58	-0.94	1	0.469714	0.0164028	-5.9	-0.37	84	-0.180957	0.0384637	43.53	-0.72	4	0.356497	0.0501023	2.78	11.7	519	21	20.5	43.6	-1.02	177	0.507206	-0.0533095	-5.9	-0.39	77	-0.175265	0.0854824	43.56	-0.8	1	0.399756	0.0139598	2.78	11.6	520	21	20.5
1031	0	1	52	3.15	0.498311	2.75	-1.25	2.25		42.7	-0.5	79	-0.231796	0.0936516	-5.73	-0.18	125	-0.0307818	-0.0845723	42.71	-0.59	89	-0.29482	0.0102954	2.71	10.6	527	25	24.5	42.74	-0.66	85	-0.324987	0.0573039	-5.85	-0.1	85	-0.0492404	0.00868241	42.63	-0.85	85	-0.418543	0.0738005	2.71	11.8	524	25	24.5
1032	0	1	25	1.6	0.20412	1.25	-0.75	1		43.63	-1.16	162	0.46923	-0.340915	-5.89	-0.32	84	-0.156504	0.0332659	43.59	-1.04	158	0.374057	-0.361222	3	12.4	494	22.5	22.5	43.76	-1.41	163	0.584471	-0.394231	-5.9	-0.46	91	-0.22986	-0.00802688	43.74	-1.26	157	0.437635	-0.453184	3	12.4	490	22	22.5
1033	0	1	65	60	1.77815	-11.5	-0.5	-11.75		45.31	-0.67	89	-0.334796	0.0116913	-6.05	-0.25	83	-0.121287	0.0302402	45.35	-1	88	-0.498782	0.0348782	3.21	11.6	537	9.5	9.5	45.39	-0.69	98	-0.331635	-0.0950949	-6.07	-0.15	95	-0.0738606	-0.0130236	45.42	-0.94	97	-0.456039	-0.113703	3.21	11.5	536	9.5	9.5
1034	0	1	32	1.6	0.20412	-0.75	-0.25	-1		42.99	-0.55	162	0.22248	-0.161641	-5.85	-0.2	74	-0.0848048	0.0529919	42.91	-0.42	162	0.169894	-0.123435	4	12	527	17.5	17.5	42.67	-0.43	162	0.173939	-0.126374	-5.76	-0.23	75	-0.0995929	0.0575	42.89	-0.26	159	0.0966088	-0.086987	4.03	11.7	530	17.5	17.5
1035	0	1	65	4	0.60206	-0.5	-1.5	-1.25		44.92	-0.77	10	0.361782	0.131678	-5.93	-0.21	80	-0.0986677	0.0359121	44.54	-0.73	15	0.316099	0.1825	3.52	11.6	514	16	15.5	44.73	-1.21	13	0.54377	0.265215	-5.86	-0.19	81	-0.0903504	0.0293566	44.88	-1.24	16	0.52579	0.32855	3.52	11.6	516	16	16
1036	0	1	63	2	0.30103	5.25	-0.5	5		45.01	-1.28	6	0.626014	0.133063	-6.22	-0.47	96	-0.229865	-0.0488592	44.84	-0.99	7	0.480296	0.119751	2.84	11.2	542	25.5	25.5	45.11	-1.57	4	0.77736	0.109251	-6.13	-0.36	97	-0.174653	-0.0435459	45.04	-1.43	3	0.711083	0.0747379	2.83	11.5	543	25.5	25.5
1037	1	1	18	36	1.5563	-9.25	-1.75	-10		44.01	-1.32	152	0.369067	-0.547165	-5.96	-0.34	61	-0.0900863	0.144168	43.97	-1.15	152	0.321536	-0.476697	3.69	12	553	8.5	8.5	43.87	-1.69	152	0.472518	-0.700537	-5.93	-0.34	64	-0.104662	0.133962	43.84	-1.57	152	0.438966	-0.650794	3.69	12.1	554	9	9
1038	0	1	60	1.25	0.09691	4	-0.75	3.75		44.4	-0.75	157	0.260497	-0.269752	-5.89	-0.29	81	-0.137903	0.0448075	44.47	-0.61	150	0.1525	-0.264138	2.5	11.7	471	25	25	44.3	-0.69	165	0.298779	-0.1725	-5.87	-0.2	85	-0.0984808	0.0173648	44.37	-0.6	162	0.242705	-0.176336	2.5	11.7	471	25.5	25
1039	0	1	44	1.25	0.09691	0	-0.75	-0.5		43.92	-1.49	165	0.645189	-0.3725	-6.16	-0.46	78	-0.210115	0.0935494	43.68	-1.23	163	0.509858	-0.343904	3.04	12.4	591	21	21	44.24	-1.49	171	0.708537	-0.230218	-6.22	-0.52	75	-0.225167	0.13	43.98	-1.2	174	0.586889	-0.124747	3.03	12	589	20.5	20.5
1040	0	1	53	1	0	0	-0.75	-0.5		41.98	-0.85	143	0.117146	-0.408536	-5.58	-0.19	84	-0.092924	0.0197516	42.04	-0.89	138	0.0465152	-0.442562	3.38	12.2	526	18.5	19	41.87	-1.23	144	0.190045	-0.5849	-5.61	-0.29	68	-0.104304	0.100725	41.88	-1.15	140	0.0998477	-0.566264	3.38	12	529	19	19
1041	0	1	66	1	0	2	-1	1.5		46.37	-1.87	175	0.920795	-0.162361	-6.1	-0.17	81	-0.0808398	0.0262664	46.51	-1.96	175	0.965112	-0.170175	2.41	11.2	486	24.5	24	46.32	-1.63	175	0.802618	-0.141523	-6.08	-0.11	102	-0.050245	-0.0223705	46.46	-1.76	174	0.86077	-0.182962	2.41	11	487	24.5	24
1042	0	1	20	8	0.90309	-4.5	-0.75	-5		45.49	-1.3	170	0.6108	-0.222313	-6.14	-0.24	88	-0.119708	0.00837078	45.47	-1.25	168	0.570966	-0.25421	3.74	12.2	547	15	14.5	45.5	-1.22	170	0.573212	-0.208632	-6.14	-0.26	89	-0.129921	0.00453693	45.48	-1.14	168	0.520721	-0.23184	3.78	12	545	15	14.5
1043	0	1	21	1	0	-0.75	0	-0.75		44.35	-1.2	177	0.596713	-0.0627171	-6.03	-0.33	83	-0.160099	0.0399171	44.29	-1.04	178	0.518733	-0.0362734	3.98	12.3	580	19.5	19.5	44.37	-0.98	175	0.482556	-0.0850876	-6	-0.26	76	-0.114783	0.0610313	44.35	-0.87	178	0.43394	-0.0303441	3.91	12.4	579	19.5	19.5
1044	0	0	28	10	1	-5	-0.75	-5.5		45.82	-0.93	170	0.436957	-0.159039	-6.02	-0.13	77	-0.0584216	0.0284941	45.96	-0.92	171	0.437486	-0.142148	3.65	12.4	505	16	15.5	45.8	-0.93	169	0.43114	-0.174192	-6.06	-0.2	81	-0.0951057	0.0309017	45.89	-0.86	168	0.392825	-0.174897	3.65	12.5	502	16	15.5
1045	0	0	29	6	0.778151	-5.75	-1	-6.25		43.54	-1.68	177	0.835398	-0.0878039	-5.78	-0.29	86	-0.143589	0.0201801	43.6	-1.61	177	0.80059	-0.0841454	3.81	12.5	516	13	13	43.54	-1.6	180	0.8	-1.96024e-16	-5.8	-0.32	91	-0.159903	-0.00558392	43.59	-1.5	179	0.749543	-0.0261746	3.86	12.5	515	13	13
1046	0	1	27	10	1	-6.5	-0.5	-6.75		41.81	-0.68	174	0.33257	-0.07069	-5.69	-0.22	84	-0.107596	0.0228703	41.75	-0.55	174	0.268991	-0.0571757	3.76	12.1	607	13.5	14	41.78	-0.55	169	0.254976	-0.103017	-5.6	-0.21	74	-0.0890451	0.0556415	41.8	-0.42	171	0.199722	-0.0648936	3.79	12.8	613	13.5	14
1047	0	1	27	1	0	-1.75	0	-1.75		44.19	-1.1	162	0.444959	-0.323282	-5.89	-0.13	57	-0.0264379	0.0593805	44.25	-1.14	164	0.483387	-0.302054	3.41	12	533	22	22	44.31	-0.97	165	0.420022	-0.2425	-5.95	-0.13	66	-0.0434935	0.0483044	44.32	-0.98	166	0.432644	-0.230041	3.38	12.1	533	22	22
1048	0	1	28	5	0.69897	-3.25	-0.5	-3.5		45.63	-1.37	164	0.580913	-0.362995	-6.13	-0.36	80	-0.169145	0.0615636	45.64	-1.21	162	0.489455	-0.35561	3.9	12.5	515	16.5	16	45.54	-1.73	161	0.681629	-0.532547	-6.12	-0.42	77	-0.188747	0.0920579	45.54	-1.56	160	0.597515	-0.501374	3.9	12.6	513	16.5	16
1049	1	1	59	2	0.30103	2.25	-0.75	2		42.29	-0.59	82	-0.283572	0.081313	-5.78	0	0	0	0	42.91	-0.67	82	-0.322023	0.0923385	3.05	12.1	498	23	23.5	43.02	-0.48	88	-0.239415	0.0167416	-5.72	0	0	0	0	43.08	-0.55	88	-0.27433	0.019183	3.04	12.2	505	23	23
1050	0	1	52	1	0	0.25	-0.75	-0.25		46.99	-0.92	149	0.215957	-0.406156	-6.35	-0.16	73	-0.066323	0.0447354	46.97	-0.91	147	0.185065	-0.415663	3.21	11.5	506	21.5	21	46.93	-0.83	153	0.243931	-0.335742	-6.36	-0.17	78	-0.0776514	0.0345726	46.89	-0.8	150	0.2	-0.34641	3.21	11.2	507	21.5	21.5
1051	0	0	35	1	0	-0.12	-1	-0.62		46.7	-1.11	162	0.449004	-0.326221	-6.32	-0.19	91	-0.0949421	-0.00331545	46.67	-1.12	159	0.416161	-0.374713	3	11.4	508	22.5	22	46.61	-1.12	164	0.474907	-0.296755	-6.28	-0.21	87	-0.104425	0.0109755	46.6	-1.09	161	0.429466	-0.335536	3	11.4	515	22.5	22
1052	0	1	41	4	0.60206	-2.25	-0.5	-2.5		44.98	-0.43	168	0.196412	-0.0874484	-6.02	-0.13	86	-0.0643674	0.00904625	45	-0.36	165	0.155885	-0.09	3.49	12	517	18	18	45.38	-0.44	104	-0.194248	-0.103284	-6.06	-0.16	82	-0.0769009	0.022051	45.43	-0.62	99	-0.294828	-0.0957953	3.5	12	524	17.5	17.5
1053	0	1	53	1	0	-0.25	0	-0.25		44.99	-0.42	168	0.191845	-0.0854147	-6.08	-0.32	81	-0.152169	0.0494427	44.96	-0.16	160	0.0612836	-0.051423	2.88	12	511	21	21	44.79	-0.33	166	0.145686	-0.0774628	-6.08	-0.24	86	-0.118832	0.0167008	44.73	-0.17	152	0.0475314	-0.0704682	2.86	12	508	21	21
1054	0	1	57	5	0.69897	2.5	-0.25	2.5		42.49	-0.35	179	0.174893	-0.00610741	-5.79	-0.29	98	-0.139383	-0.0399674	42.41	-0.15	162	0.0606763	-0.0440839	3.03	12.3	532	21.5	21.5	42.46	-0.49	174	0.239646	-0.0509384	-5.73	-0.33	93	-0.164096	-0.0172472	42.43	-0.27	163	0.11192	-0.075491	3.03	12.4	530	21.5	21.5
1055	1	1	39	1	0	0.5	-0.75	0.25		44.08	-1.37	14	0.604819	0.321588	-5.96	-0.18	103	-0.0808915	-0.0394534	44.04	-1.37	14	0.604819	0.321588	2.99	11.4	504	24	23.5	43.72	-1.1	26	0.338614	0.433406	-5.86	-0.19	100	-0.0892708	-0.0324919	43.74	-1.09	29	0.288806	0.462186	2.99	11.3	515	24	24
1056	0	1	42	1	0	-1	0	-1		42.21	-1.02	3	0.507206	0.0533095	-5.63	-0.16	103	-0.0719035	-0.0350697	42.26	-1.02	1	0.509689	0.0177987	2.89	12.2	568	23	23	42.32	-1.08	0	0.54	0	-5.72	-0.28	94	-0.138638	-0.0194842	42.29	-0.95	179	0.474711	-0.0165773	2.91	12.3	565	23	22.5
1057	0	1	46	1.6	0.20412	-0.5	-0.5	-0.75		43.68	-0.77	170	0.361782	-0.131678	-5.81	-0.12	75	-0.0519615	0.03	43.75	-0.75	171	0.356646	-0.115881	3.55	12.7	582	19.5	19.5	43.67	-1.01	167	0.453891	-0.221377	-5.85	-0.07	63	-0.0205725	0.0283156	43.69	-1.09	168	0.497882	-0.221671	3.56	12.9	582	19.5	19.5
1058	1	1	25	4	0.60206	-2.5	-0.25	-2.75		43.26	-0.18	140	0.0156283	-0.0886327	-5.83	-0.21	30	0.0525	0.0909327	43.24	-0.14	177	0.0696165	-0.00731699	3.49	11.7	511	20.5	20.5	43.25	-0.22	161	0.0866812	-0.0677228	-5.83	-0.16	29	0.0423935	0.0678438	43.23	-0.29	178	0.144647	-0.0101147	3.49	12.3	514	20.5	20.5
1059	0	1	26	1.6	0.20412	-1.5	-0.25	-1.75		43.23	-1.14	179	0.569653	-0.0198927	-5.91	-0.25	84	-0.122268	0.025989	43.13	-1.05	1	0.52468	0.0183222	3.61	12.2	527	20	20	43.11	-0.69	169	0.319878	-0.129239	-5.92	-0.26	93	-0.129288	-0.0135887	42.98	-0.57	163	0.236276	-0.15937	3.64	12.4	526	20	20
1060	0	1	24	3.15	0.498311	-0.75	-0.5	-1		45.15	-0.27	173	0.13099	-0.0326595	-6.15	-0.1	74	-0.0424024	0.026496	45.06	-0.21	178	0.104744	-0.00732443	3.52	11.9	488	20.5	20	45.15	-0.18	161	0.070921	-0.0554095	-6.14	-0.09	107	-0.0373067	-0.0251637	45.07	-0.2	149	0.0469472	-0.0882948	3.54	11.8	490	20.5	20
1061	0	1	27	0.75	-0.124939	-0.5	-0.25	-0.5		44.36	-1.15	1	0.57465	0.0200672	-5.9	-0.17	83	-0.0824751	0.0205634	44.44	-1.14	2	0.568612	0.0397612	3.42	12.1	511	22	22	44.55	-0.87	9	0.41371	0.134422	-5.94	-0.16	98	-0.0769009	-0.022051	44.6	-0.82	9	0.389933	0.126697	3.43	12.1	510	22	22
1062	0	1	35	1	0	-0.25	-1	-0.75		43.67	-1.91	163	0.791731	-0.534029	-5.83	-0.31	83	-0.150396	0.0374979	43.71	-1.89	161	0.74467	-0.5818	3.45	11.6	527	19.5	19.5	43.64	-1.86	167	0.835878	-0.407685	-5.83	-0.38	87	-0.188959	0.0198604	43.68	-1.76	164	0.746282	-0.466329	3.43	11.8	526	19.5	19.5
1063	0	1	22	1	0	-0.5	-0.25	-0.75		42.6	-0.53	23	0.184084	0.190625	-5.7	-0.18	97	-0.0873266	-0.021773	42.62	-0.47	29	0.124531	0.199291	3.46	12.2	515	22.5	22.5	42.76	-0.33	27	0.0969846	0.133488	-5.67	-0.15	110	-0.0574533	-0.0482091	42.83	-0.24	31	0.0563366	0.105954	3.49	12.3	517	22.5	22.5
1064	0	1	39	0.75	-0.124939	0	-0.25	-0.25		42.09	-1.14	174	0.557544	-0.11851	-5.56	-0.22	87	-0.109397	0.0114981	42.2	-1.08	173	0.52396	-0.130638	2.99	11.9	570	23	23	42.08	-1.06	169	0.491407	-0.198541	-5.66	-0.27	97	-0.13099	-0.0326595	42.08	-1	164	0.424024	-0.26496	3	12	571	23	23
1065	0	1	30	0.75	-0.124939	-0.25	-0.25	-0.25		46.31	-1.51	178	0.753161	-0.0526661	-6.46	-0.42	99	-0.199722	-0.0648936	46.09	-1.33	175	0.654897	-0.115476	3.68	11.7	555	20.5	20.5	46.35	-1.7	6	0.831425	0.176725	-6.64	-0.38	102	-0.173574	-0.07728	46.14	-1.57	5	0.773074	0.136314	3.68	11.5	560	20.5	20.5
1066	0	1	29	2	0.30103	-1	-0.5	-1.25		44.48	-1.8	1	0.899452	0.0314095	-5.99	-0.35	95	-0.172341	-0.0303884	44.46	-1.7	1	0.849482	0.0296646	3.51	11.9	507	20.5	20	44.35	-2.03	2	1.01253	0.0708028	-6.02	-0.36	96	-0.176067	-0.0374241	44.28	-1.95	1	0.974406	0.034027	3.52	11.9	508	20.5	20.5
1067	0	1	48	25.7143	1.41017	-5.5	-1.5	-6.25		43.48	-1.03	99	-0.489794	-0.159144	-5.82	-0.15	27	0.0440839	0.0606763	43.51	-1.06	96	-0.518418	-0.110193	3.38	12.2	517	13	13	43.58	-1.15	90	-0.575	7.0446e-17	-5.89	-0.07	22	0.0251769	0.024313	43.54	-1.25	89	-0.624619	0.0218122	3.38	12.4	519	13	13
1068	0	1	66	8	0.90309	-7.5	-1.75	-8.5		46.24	-2.04	1	1.01938	0.0355975	-6.1	-0.5	93	-0.24863	-0.0261321	46.35	-1.83	1	0.914443	0.031933	3.01	12.1	499	11.5	11	46.13	-2.14	176	1.05959	-0.148915	-6.11	-0.45	91	-0.224863	-0.00785239	46.22	-2	175	0.984808	-0.173648	3.02	12.1	497	12	11
1069	0	0	24	10	1	-5.25	-1	-5.75		45.48	-2.15	177	1.06911	-0.112368	-6.09	-0.38	85	-0.187113	0.0329932	45.51	-2.08	177	1.0343	-0.10871	3.96	12.2	564	11	10.5	45.3	-2.17	174	1.06129	-0.225584	-6.05	-0.34	88	-0.169586	0.0118586	45.35	-2.14	173	1.03822	-0.258856	3.95	12.3	564	11	11
1070	0	1	27	10	1	-8	0	-8		45.67	-1.21	1	0.604631	0.0211142	-6.21	-0.33	80	-0.155049	0.0564333	45.61	-1.08	5	0.531796	0.09377	3.73	11.8	574	11.5	11	45.57	-1.09	172	0.523888	-0.150222	-6.24	-0.27	94	-0.133686	-0.0187884	45.47	-1	169	0.463592	-0.187303	3.68	11.6	574	12	11.5
1071	0	1	26	36	1.5563	-8	-0.5	-8.25		42.41	-0.73	168	0.333444	-0.148459	-5.77	-0.08	67	-0.0277863	0.0287736	42.34	-0.76	170	0.357083	-0.129968	3.53	12.2	557	12	12	42.43	-0.68	179	0.339793	-0.0118658	-5.76	-0.1	108	-0.0404508	-0.0293893	42.37	-0.7	177	0.348083	-0.036585	3.51	12	557	12	12
1072	0	1	30	25.7143	1.41017	-6.35	-0.75	-6.75		45.01	-1.03	173	0.499702	-0.12459	-6.06	-0.37	90	-0.185	2.26652e-17	44.99	-0.81	169	0.375509	-0.151716	3.69	12.2	511	12.5	12	44.81	-0.96	10	0.451052	0.16417	-6.05	-0.28	88	-0.139659	0.00976591	44.79	-0.84	13	0.377493	0.184116	3.7	12.1	515	12.5	12.5
1073	0	1	42	36	1.5563	-5.75	-1.5	-6.5		45.86	-2.19	1	1.09433	0.0382149	-6.13	-0.31	92	-0.154622	-0.0108123	45.9	-2.18	0	1.09	0	3.68	12.4	537	14	13	45.8	-2.02	1	1.00938	0.0352485	-6.11	-0.31	94	-0.153492	-0.0215718	45.85	-1.99	1	0.994394	0.034725	3.7	12.4	545	14	13.5
1074	1	1	26	30	1.47712	-6.75	-1.75	-7.75		43.72	-2.2	161	0.866812	-0.677228	-5.94	-0.45	68	-0.161851	0.156298	43.66	-2.05	161	0.807711	-0.631053	3.29	11.6	524	12.5	12.5	43.94	-1.96	168	0.895275	-0.398602	-6	-0.42	74	-0.17809	0.111283	43.84	-1.81	169	0.839101	-0.339019	3.29	11.6	520	12.5	12
1075	0	1	25	8	0.90309	-5.5	-1	-6		44.36	-1.39	173	0.674356	-0.168136	-5.97	-0.24	100	-0.112763	-0.0410424	44.36	-1.39	170	0.653086	-0.237704	3.41	8.4	538	15	14.5	44.22	-1.52	179	0.759537	-0.0265236	-5.99	-0.26	97	-0.126138	-0.0314498	44.17	-1.48	178	0.738197	-0.0516198	3.41	12.2	535	15	15
1076	0	1	61	10	1	-8.75	-0.5	-9		0.15	-0.45	70	-0.17236	0.144627	-6.39	-0.19	112	-0.0683373	-0.0659925	47.35	-0.56	79	-0.259611	0.10489	3.04	11.4	545	8	7.5	47.58	-0.25	52	-0.0302402	0.121287	-6.42	-0.24	106	-0.101766	-0.0635903	47.56	-0.31	75	-0.134234	0.0775	3.05	11.3	543	8	7
1077	0	1	23	8	0.90309	-8.5	-1	-9		44.1	-1.35	173	0.65495	-0.163297	-5.92	-0.19	95	-0.0935567	-0.0164966	44.1	-1.37	172	0.658464	-0.188812	3.83	12.2	499	9.5	9.5	44.23	-1.33	176	0.658528	-0.0925501	-5.97	-0.24	91	-0.119927	-0.00418794	44.2	-1.27	175	0.625353	-0.110267	3.84	12.1	498	9	9
1078	0	0	23	8	0.90309	-8.25	-0.75	-8.75		44.1	-0.39	21	0.144913	0.13048	-5.94	-0.13	103	-0.0584216	-0.0284941	44.1	-0.34	22	0.122288	0.118092	3.93	11.4	574	11	11	44.2	-0.16	38	0.0193538	0.0776237	-5.93	-0.09	111	-0.0334415	-0.0301109	44.22	-0.12	50	-0.0104189	0.0590885	3.91	12	572	11	11
1079	0	0	22	30	1.47712	-7.75	-1.5	-8.5		45.48	-2.03	168	0.927249	-0.412838	-6.17	-0.31	82	-0.148996	0.0427238	45.42	-2	167	0.898794	-0.438371	3.97	11.4	518	10.5	10.5	45.17	-2.17	172	1.04297	-0.299067	-6.09	-0.35	80	-0.164446	0.0598535	45.16	-2.11	172	1.01413	-0.290797	3.97	11.7	520	11	10.5
1080	0	0	22	30	1.47712	-8.25	0	-8.25		42.42	-0.87	9	0.41371	0.134422	-5.68	-0.11	105	-0.0476314	-0.0275	42.45	-0.88	8	0.422955	0.12128	4.14	12.5	551	6.5	7	42.73	-1.98	10	0.930296	0.3386	-5.64	-0.06	109	-0.0236403	-0.0184698	42.83	-1.17	10	0.54972	0.200082	4.14	13.1	551	6	6.5
1081	0	0	22	36	1.5563	-5.75	-1.75	-6.75		41.88	-2.71	3	1.34758	0.141636	-5.7	-0.49	99	-0.233009	-0.0757092	41.81	-2.6	2	1.29683	0.0906834	3.83	12.6	536	11	11.5	41.87	-2.59	2	1.29185	0.0903346	-5.67	-0.53	96	-0.259209	-0.0550966	41.82	-2.42	1	1.20926	0.0422284	3.83	12.5	533	11.5	11.5
1082	0	1	23	30	1.47712	-7.25	-0.75	-7.75		43.39	-1.27	4	0.62882	0.0883749	-5.87	-0.33	101	-0.152985	-0.0618101	43.35	-1.12	2	0.558636	0.0390636	3.79	12	545	10.5	10.5	43.6	-1.14	180	0.57	-1.39667e-16	-5.88	-0.23	95	-0.113253	-0.0199695	43.58	-1.07	179	0.534674	-0.0186712	3.8	12	548	10.5	10.5
1083	0	1	23	30	1.47712	-7.5	-1.75	-8.5		43.11	-1.19	5	0.585961	0.103321	-5.88	-0.35	107	-0.145082	-0.0978588	43.03	-1.05	1	0.52468	0.0183222	4	12.3	562	13	13	43.18	-0.98	178	0.488806	-0.0341807	-5.92	-0.26	96	-0.127159	-0.0270285	43.07	-0.87	175	0.428391	-0.075537	4	12.2	562	13	13
1084	0	1	68	6.25	0.79588	-5	-2.5	-6.25		43.31	-1.07	103	-0.480855	-0.234529	-5.85	-0.09	16	0.0381622	0.0238464	43.27	-1.13	103	-0.507819	-0.24768	3.16	11.5	518	9	9	43.25	-0.72	100	-0.338289	-0.123127	-5.82	-0.18	52	-0.021773	0.0873266	43.24	-0.82	94	-0.40601	-0.057061	3.19	11.5	522	9	9
1085	0	1	22	30	1.47712	-7.5	-0.75	-8		44.34	-0.37	26	0.113897	0.145782	-6.08	-0.12	106	-0.0508829	-0.0317952	44.23	-0.31	29	0.0821375	0.131447	3.45	11.7	520	12.5	12	44.37	-0.42	29	0.111283	0.17809	-6.03	-0.21	109	-0.0827411	-0.0646445	44.3	-0.3	36	0.0463525	0.142658	3.48	11.8	518	12.5	12
1086	1	1	71	30	1.47712	-5	-1	-5.5		42.2	-0.62	50	-0.0538309	0.30529	-5.69	-0.26	92	-0.129683	-0.00906834	42.18	-0.77	60	-0.1925	0.33342	2.78	12.4	554	14.5	14.5	42.19	-0.76	53	-0.104742	0.365279	-5.62	-0.2	89	-0.0999391	0.00348995	42.24	-0.95	59	-0.222999	0.4194	2.79	12.2	553	14.5	14.5
1087	1	1	61	10	1	-4.5	-1	-5		42.5	-1.57	24	0.525268	0.583369	-5.9	-0.31	106	-0.131447	-0.0821375	42.33	-1.49	25	0.478877	0.570703	3.14	12.2	627	13.5	13.5	42.87	-1.07	159	0.397582	-0.357985	-5.92	-0.33	98	-0.158608	-0.0454802	42.73	-1.08	151	0.286156	-0.457946	3.15	12.4	630	13	13
1088	0	0	30	10	1	-9.25	-0.5	-9.5		43.53	-1.2	160	0.459627	-0.385673	-5.94	-0.17	77	-0.0763975	0.0372615	43.46	-1.2	159	0.445887	-0.401478	3.82	12.1	584	9	9.5	43.69	-0.56	169	0.259611	-0.10489	-5.99	-0.16	98	-0.0769009	-0.022051	43.58	-0.52	164	0.220493	-0.137779	3.83	12.4	584	9	9
1089	0	0	55	45	1.65321	-12.5	-1	-13		43.62	-0.48	69	-0.178355	0.160591	-5.87	-0.07	74	-0.0296817	0.0185472	43.62	-0.62	69	-0.230375	0.20743	3.42	12.4	550	4.5	5.5	43.66	-0.3	58	-0.0657557	0.134819	-5.87	-0.2	89	-0.0999391	0.00348995	43.66	-0.47	69	-0.174639	0.157246	3.42	12.3	548	4.5	5.5
1090	0	1	26	8	0.90309	-4.75	-1.25	-5.5		42.77	-1.93	4	0.955609	0.134302	-5.81	-0.49	86	-0.242616	0.0340974	42.71	-1.73	6	0.846098	0.179844	3.04	12	557	17.5	17.5	42.92	-2.29	2	1.14221	0.0798712	-5.78	-0.38	90	-0.19	2.32778e-17	42.91	-2.22	2	1.1073	0.0774297	3.08	12	560	17.5	17.5
1091	0	1	22	30	1.47712	-9.5	-0.25	-9.75		44.07	-1.04	178	0.518733	-0.0362734	-5.96	-0.15	99	-0.0713292	-0.0231763	44.03	-1.05	176	0.519891	-0.0730659	3.7	12.2	549	10	10	44.08	-1.09	174	0.53309	-0.113312	-5.93	-0.22	89	-0.109933	0.00383894	44.08	-1.03	173	0.499702	-0.12459	3.67	12.2	547	10	10
1092	0	1	22	10	1	-5.25	0	-5.25		43.6	-1.26	3	0.626549	0.0658529	-5.94	-0.18	99	-0.0855951	-0.0278115	43.53	-1.26	2	0.628465	0.0439466	3.83	11.5	547	15.5	15.5	43.33	-0.98	1	0.489702	0.0171008	-5.87	-0.1	101	-0.0463592	-0.0187303	43.29	-1.02	0	0.51	0	3.83	11.7	548	16	16
1093	0	1	22	2.5	0.39794	-6.25	-1	-6.75		45.66	-1.34	178	0.668368	-0.0467368	-6.09	-0.2	82	-0.0961262	0.0275637	45.72	-1.33	179	0.664595	-0.0232082	4.14	12	531	11	11	45.73	-1.47	173	0.713167	-0.177813	-6.12	-0.2	66	-0.0669131	0.0743145	45.77	-1.52	175	0.748454	-0.131973	3.6	11.9	533	11	10.5
1094	0	1	24	6.25	0.79588	-5.75	-0.5	-6		46.24	-0.92	173	0.446336	-0.111284	-6.37	-0.09	69	-0.0334415	0.0301109	46.11	-0.97	174	0.474402	-0.100837	3.69	12.1	581	16.5	16	46.21	-1.53	175	0.753378	-0.132841	-6.37	-0.12	73	-0.0497423	0.0335516	46.08	-1.64	176	0.81202	-0.114122	3.69	11.9	579	16.5	16
1095	0	1	23	45	1.65321	-8.75	-0.5	-9		45.09	-1.04	163	0.4311	-0.29078	-6.24	-0.26	88	-0.129683	0.00906834	44.92	-0.97	159	0.360425	-0.324528	3.71	12.3	561	12.5	12	45.12	-1.01	163	0.418664	-0.282392	-6.2	-0.22	81	-0.104616	0.0339919	44.99	-0.93	161	0.366425	-0.286283	3.74	12.3561	561	12.5	12
1096	0	0	22	5	0.69897	-7	-0.5	-7.25		44.56	-0.62	9	0.294828	0.0957953	-6.03	-0.19	82	-0.0913199	0.0261855	44.53	-0.56	15	0.242487	0.14	3.71	11.9	603	11	11	45.03	-1.81	7	0.878118	0.218939	-6.07	-0.3	96	-0.146722	-0.0311868	45.03	-1.76	7	0.85386	0.212891	3.71	11.9	601	10.5	10
1097	1	1	25	30	1.47712	-10.12	-1.62	-10.87		44	-1.57	7	0.761682	0.189909	-5.89	-0.24	100	-0.112763	-0.0410424	44.02	-1.54	6	0.753174	0.160092	3.74	12.3	503	8	8	43.88	-1.61	3	0.80059	0.0841454	-5.86	-0.23	85	-0.113253	0.0199695	43.91	-1.61	4	0.797166	0.112034	3.74	12.3	501	8	8
1098	0	1	26	10	1	-5.12	-2	-6.12		43.9	-2.87	9	1.36477	0.443439	-5.89	-0.38	97	-0.184356	-0.0459652	43.91	-2.89	9	1.37428	0.44653	3.67	12.3	542	13	13	43.96	-2.86	10	1.34376	0.489089	-5.88	-0.41	104	-0.181004	-0.0962417	43.99	-2.8	9	1.33148	0.432624	3.74	12.3	544	13	12.5
1099	0	1	30	6.25	0.79588	-6.5	-1	-7.12		43.96	-2.17	5	1.06852	0.188408	-6	-0.45	101	-0.208616	-0.0842865	43.86	-2.03	3	1.00944	0.106096	3.5	12	483	13	13	43.96	-1.93	3	0.959714	0.10087	-5.95	-0.45	98	-0.216284	-0.0620184	43.91	-1.75	2	0.872869	0.0610369	3.51	12.2	484	13	13
1100	0	0	29	10	1	-5.87	-0.62	-6.12		45.02	-2.29	172	1.10064	-0.315605	-6.17	-0.48	83	-0.232871	0.0580613	45.12	-2.13	172	1.02374	-0.293554	3.83	9.6	531	13.5	13	45.15	-2.4	173	1.16435	-0.290306	-6.14	-0.43	82	-0.206671	0.059262	45.08	-2.3	173	1.11584	-0.27821	3.86	3.61	530	13.5	13
[truncated: 146 more columns]
